# Supplementary material for: Linking Annual N2O Emission in Organic Soils to Mineral Nitrogen Input as Estimated by Heterotrophic Respiration and Soil C/N Ratio
Source: PLoS One. 2014 May 5;9(5):e96572. doi: 10.1371/journal.pone.0096572 (PMC4010477; doi:10.1371/journal.pone.0096572)
Supplement: Table S1 — Annual emissions of N2O and CO2 from organic soils and estimates of soil mineral nitrogen input. (XLS) [file pone.0096572.s001.xls]

## Sheet: Table S1
	Table S1. Annual emissions of N2O and CO2 from organic soils and estimates of soil mineral nitrogen input
	Location	Country	Ecosystem	MAT	MAP	WT	pH	Organic C	Total N	C/N	Rt	Rh	N2O flux	Nf	Nm	Nmf	Data source
			type	(℃)	(mm)	(cm)		(g kg-1)	(g kg-1)		(kg C ha-1 yr-1)		(kg N ha-1 yr-1)
	67◦17' N, 14◦28' E	Norway	grass	5.6	1203		5.2	295	23.7	12.4	4570	2568	0.97		207	207	Kløve et al.(2010)
	67◦17' N, 14◦28' E	Norway	grass	5.6	1203		5.7	330	21.1	15.6	17028	8066	1.02		517	517	Kløve et al.(2010)
	67◦17' N, 14◦28' E	Norway	grass	5.6	1203		5.5	357	24.1	14.8	9149	4698	5.24		317	317	Kløve et al.(2010)
	67◦17' N, 14◦28' E	Norway	grass	5.6	1203		5.5	357	24.1	14.8	12680	6241	6.28		422	422	Kløve et al.(2010)
	67◦17' N, 14◦28' E	Norway	grass	5.6	1203		4.9	420	24.2	17.4	12110	5996	0.63		345	345	Kløve et al.(2010)
	67◦17' N, 14◦28' E	Norway	grass	5.6	1203		5.2	390	24	16	12840	6310	2.8		394	394	Grønlund et al.(2006)
	65◦55' N, 23◦51' E	Finland	cropland	2.4	561	-40	5.2	400		31		8300a	8.34	200	267.742	467.742	Maljanen et al.(2004)
	65◦55' N, 23◦51' E	Finland	cropland	2.4	561	-40	5	410		32		6900a	12	200	215.625	415.625	Maljanen et al.(2004)
	65◦55' N, 23◦51' E	Finland	cropland	2.4	561	-40	4.8	240		31		8300a	8.58	200	267.742	467.742	Maljanen et al.(2004)
	65◦55' N, 23◦51' E	Finland	grass	2.4	561	-40	4.2	420		34		3300a	3.44	200	97.0588	297.059	Maljanen et al.(2004)
	65◦55' N, 23◦51' E	Finland	grass	2.4	561	-40	4.7	280		31		4600a	2.02	200	148.387	348.387	Maljanen et al.(2004)
	65◦55' N, 23◦51' E	Finland	grass	2.4	561	-40	4.9	260		31		7900a	34.15	200	254.839	454.839	Maljanen et al.(2004)
	63◦54' N, 23◦56' E	Finland	forest	2.8	561	-55	3.8	530	25	21.4	7091	3764	25.5		176	176	Maljanen et al.(2010)
	63◦54' N, 23◦56' E	Finland	grass	2.8	561	-50	5	550	30	18.2	15818	7565	34.8		416	416	Maljanen et al.(2010)
	62◦40' N, 30◦50' E	Finland	grass	1.9	650	-68	5.3	490	26	18.8	4840	2700	0.7	80	144	224	Nykänen et al.(1995)
	62◦40' N, 30◦50' E	Finland	grass	1.9	650	-68	5.3	490	26	18.8		3920a	3.7	80	208.511	288.511	Nykänen et al.(1995)
	62◦31' N, 29◦23' E	Finland	grass	2.2	612	-106	6	490	24	20.4	16000	7641	8.5		375	375	Priemé et al.(2001)
	61◦48' N, 24◦19' E	Finland	grass	3	700	-4	5.6	496	19	26.1	1900	1197	0.0145		46	46	Laine et al.(1996)
	61◦48' N, 24◦19' E	Finland	grass	3	700	-33	4.5	517	21	24.6	3260	1914	1.34		78	78	Laine et al.(1996)
	61◦48' N, 24◦19' E	Finland	grass	3	700	-33	4.5	517	21	24.6	3900	2238	0.554		91	91	Laine et al.(1996)
	61◦48' N, 24◦19' E	Finland	grass	3	700	-4	5.6	496	19	26.1	1890	1191	0.0585		46	46	Laine et al.(1996)
	61◦48' N, 24◦19' E	Finland	forest	3	700	-11	3.8	447	5	89.4	1510	980	0.0347		11	11	Laine et al.(1996)
	61◦48' N, 24◦19' E	Finland	forest	3	700	-24	3.8	454	5	90.8	2400	1467	0.0228		16	16	Laine et al.(1996)
	61◦48' N, 24◦19' E	Finland	forest	3	700	-19	3.8	473	9	52.6	3320	1945	0.0122		37	37	Laine et al.(1996)
	61◦48' N, 24◦19' E	Finland	forest	3	700	-31	3.8	473	9	52.6	3420	1996	0.0195		38	38	Laine et al.(1996)
	61◦48' N, 24◦19' E	Finland	forest	3	700	-10	4.4	481	14	34.4	2520	1530	0.034		44	44	Laine et al.(1996)
	61◦48' N, 24◦19' E	Finland	forest	3	700	-33	4	502	23	21.8	3200	1884	0.0369		86	86	Laine et al.(1996)
	61◦48' N, 24◦19' E	Finland	forest	3	700	-11	3.8	447	5	89.4	1790	1136	0.0539		13	13	Laine et al.(1996)
	61◦48' N, 24◦19' E	Finland	forest	3	700	-24	3.8	454	5	90.8	2450	1493	0.0392		16	16	Laine et al.(1996)
	61◦48' N, 24◦19' E	Finland	forest	3	700	-19	3.8	473	9	52.6	3690	2132	0.0304		41	41	Laine et al.(1996)
	61◦48' N, 24◦19' E	Finland	forest	3	700	-31	3.8	473	9	52.6	3810	2193	0.138		42	42	Laine et al.(1996)
	61◦48' N, 24◦19' E	Finland	forest	3	700	-10	4.4	481	14	34.4	2930	1745	0.153		51	51	Laine et al.(1996)
	61◦48' N, 24◦19' E	Finland	forest	3	700	-33	4	502	23	21.8	3670	2122	0.562		97	97	Laine et al.(1996)
	60◦38' N, 24◦21' E	Finland	forest	5.2	626	-40	5	500	14	35.7	7500	3952	0.64		111	111	Lohila et al.(2011)
	60◦01' N, 17◦27' E	Sweden	grass	5.9	348	-40	5.9	377	26	14.5	9082	4668	4.52		322	322	Berglund et al.(2011)
	60◦01' N, 17◦27' E	Sweden	grass	5.9	348	-80	5.9	377	26	14.5	8182	4263	3.7		294	294	Berglund et al.(2011)
	58◦23' N, 12◦09' E	Sweden	forest	6.4	709	-55	4.5	794		23.1	4636	2601	3.2		113	113	Klemedtsson et al.(2010)
	58◦23' N, 12◦09' E	Sweden	forest	6.4	709	-55	4.5	794		23.1	4800	2681	2		116	116	Klemedtsson et al.(2010)
	58◦23' N, 12◦09' E	Sweden	forest	6.4	709	-55	4.5	794		23.1	3845	2210	1.8		96	96	Klemedtsson et al.(2010)
	58◦23' N, 12◦09' E	Sweden	forest	6.4	709	-55	4.5	794		23.1	4009	2292	1.3		99	99	Klemedtsson et al.(2010)
	58◦23' N, 12◦09' E	Sweden	forest	6.4	709	-55	4.5	794		23.1	3764	2170	1.7		94	94	Klemedtsson et al.(2010)
	58◦23' N, 12◦09' E	Sweden	forest	6.4	709	-55	4.5	794		23.1	3682	2128	1		92	92	Klemedtsson et al.(2010)
	58◦20' N, 13◦30' E	Sweden	cropland	4.9	645	-60	6.8	370	33	11.2	10400	5252	5.7		469	469	Priemé et al.(2001)
	58◦20' N, 13◦30' E	Sweden	grass	4.9	645	-46	7.3	200	20	10	4100	2337	0.9		234	234	Priemé et al.(2001)
	58◦07' N, 13◦32' E	Sweden	grass	5.9	348	-40	7.4	176	14.8	11.9	6655	3562	5.34		299	299	Berglund et al.(2011)
	58◦07' N, 13◦32' E	Sweden	grass	5.9	348	-80	7.4	176	14.8	11.9	6464	3473	2.46		292	292	Berglund et al.(2011)
	57◦13' N, 09◦50' E	Denmark	grass	8.8	702	-56	5.1	427		27.7	27927	12405	3.18		448	448	Petersen et al.(2012)
	57◦13' N, 09◦50' E	Denmark	grass	8.8	702	-79	4.9	453		27.9	33273	14447	23.55		518	518	Petersen et al.(2012)
	57◦13' N, 09◦50'E	Denmark	cropland	8.8	702	-71	4.5	473		30.2	14591	7052	61.09		234	234	Petersen et al.(2012)
	57◦08' N, 14◦45' E	Sweden	forest	5.6	662	-27	3.2	490	18	28	3818	2197	0.57		78	78	Von Arnold et al.(2005a)
	57◦08' N, 14◦45' E	Sweden	forest	5.6	662	-27	3.2	490	18	28	4091	2333	0.45		83	83	Von Arnold et al.(2005a)
	57◦08' N, 14◦45' E	Sweden	forest	5.6	662	-22	3.3	480	19	26	2455	1496	0.32		58	58	Von Arnold et al.(2005a)
	57◦08' N, 14◦45' E	Sweden	forest	5.6	662	-22	3.3	480	19	26	3000	1781	0.38		68	68	Von Arnold et al.(2005a)
	57◦08' N, 14◦45' E	Sweden	forest	5.6	662	-22	3.3	480	19	26	3545	2059	0.25		79	79	Von Arnold et al.(2005a)
	57◦08' N, 14◦45' E	Sweden	forest	5.6	662	-17	2.7	510	13	40	2727	1639	0.19		41	41	Von Arnold et al.(2005a)
	57◦08' N, 14◦45' E	Sweden	forest	5.6	662	-17	2.7	510	13	40	5182	2865	0.25		72	72	Von Arnold et al.(2005a)
	57◦08' N, 14◦45' E	Sweden	forest	5.6	662	-7	3.9	450	10	47	2182	1350	0.13		29	29	Von Arnold et al.(2005a)
	57◦08' N, 14◦45' E	Sweden	forest	5.6	662	-7	3.9	450	10	47	3273	1921	0.19		41	41	Von Arnold et al.(2005a)
	57◦08' N, 14◦45' E	Sweden	forest	5.6	662	-18	4.5	212	12.8	16.6	4091	2333	7		141	141	Von Arnold et al.(2005b)
	57◦08' N, 14◦45' E	Sweden	forest	5.6	662	-15	3.4	387	18.9	20.5	4091	2333	1.27		114	114	Von Arnold et al.(2005b)
	57◦08' N, 14◦45' E	Sweden	forest	5.6	662	1	4.2	488	23	21.2	2455	1496	0.64		71	71	Von Arnold et al.(2005b)
	57◦08' N, 14◦45' E	Sweden	forest	5.6	662	-18	4.5	212	12.8	16.6	5182	2865	3.82		173	173	Von Arnold et al.(2005b)
	57◦08' N, 14◦45' E	Sweden	forest	5.6	662	-15	3.4	387	18.9	20.5	6000	3255	1.27		159	159	Von Arnold et al.(2005b)
	57◦08' N, 14◦45' E	Sweden	forest	5.6	662	1	4.2	488	23	21.2	3273	1921	0.64		91	91	Von Arnold et al.(2005b)
	56◦22' N, 10◦24' E	Denmark	grass	9.1	579	-41	4.7	297		25.1	27818	12363	8.91		493	493	Petersen et al.(2012)
	56◦22' N, 10◦24' E	Denmark	grass	9.1	579	-44	5.8	300		25.6	20564	9505	3.82		371	371	Petersen et al.(2012)
	56◦22' N, 10◦24' E	Denmark	cropland	9.1	579	-113	4.9	327		29.3	15955	7622	6.36		260	260	Petersen et al.(2012)
	55◦56' N, 08◦27' E	Denmark	cropland	9.5	913	-52	5	203		17	25500	11461	38.18		674	674	Petersen et al.(2012)
	55◦56' N, 08◦27' E	Denmark	grass	9.5	913	-56	4.9	157		18.2	18300	8588	7.64		472	472	Petersen et al.(2012)
	55◦10' N, 02◦03' W	UK	grass	7.6	950	-18	3.9	398	15	27.9	15200	7307	0.19		262	262	Ball et al.(2007)
	55◦10' N, 02◦03' W	UK	grass	7.6	950	-25	3.9	398	15	27.9	9000	4632	0.19		166	166	Ball et al.(2007)
	55◦10' N, 02◦03' W	UK	forest	7.6	950	-23	4.2	237	10	23.6	7100	3768	0.57		160	160	Ball et al.(2007)
	55◦10' N, 02◦03' W	UK	forest	7.6	950	-34	3.8	272	10	25.9	2100	1306	0.13		50	50	Ball et al.(2007)
	55◦10' N, 02◦03' W	UK	forest	7.6	950	-61	3.6	521	20.5	25.5	6100	3302	2.99		129	129	Ball et al.(2007)
	55◦10' N, 02◦03' W	UK	forest	7.6	950	-18	4.2	237	10	23.6	6500	3490	0.45		148	148	Ball et al.(2007)
	55◦10' N, 02◦03' W	UK	forest	7.6	950	-33	3.8	272	10	25.9	2800	1677	0.13		65	65	Ball et al.(2007)
	55◦10' N, 02◦03' W	UK	forest	7.6	950	-66	3.6	521	20.5	25.5	3700	2137	1.21		84	84	Ball et al.(2007)
	55◦10' N, 02◦03' W	England	grass	7.6	950	-29.1	4	429	17.1	25.1	6040	3274	1.37		130	130	Mojeremane et al.(2012)
	55◦10' N,02◦03' W	England	grass	7.6	950	-18.6	4	461	18.4	25	4930	2744	1.46		110	110	Mojeremane et al.(2012)
	55◦10' N, 02◦03' W	England	grass	7.6	950	-23.8	4	446	17.8	25.1	5340	2941	1.02		117	117	Mojeremane et al.(2012)
	55◦10' N, 02◦03' W	England	grass	7.6	950	-24	4	444	17.7	25.1	5640	3084	1.81		123	123	Mojeremane et al.(2012)
	55◦10' N, 02◦03' W	England	grass	7.6	950	-23.9	4	449	17.9	25.1	5720	3122	2.84	81	124	205	Mojeremane et al.(2012)
	55◦10' N, 02◦03' W	England	grass	7.6	950	-23.8	4	441	17.6	25.1	5260	2903	-0.01		116	116	Mojeremane et al.(2012)
	55◦10' N, 02◦03' W	England	grass	7.6	950	-16.3	4	429	17.1	25.1	4090	2332	0.19		93	93	Mojeremane et al.(2012)
	55◦10' N, 02◦03' W	England	grass	7.6	950	-6.5	4	461	18.4	25	3080	1822	0.22		73	73	Mojeremane et al.(2012)
	55◦10' N, 02◦03' W	England	grass	7.6	950	-11.4	4	446	17.8	25.1	3590	2082	0.14		83	83	Mojeremane et al.(2012)
	55◦10' N, 02◦03' W	England	grass	7.6	950	-11.4	4	444	17.7	25.1	3580	2077	0.25		83	83	Mojeremane et al.(2012)
	55◦10' N, 02◦03' W	England	grass	7.6	950	-11.4	4	449	17.9	25.1	3690	2132	0.31		85	85	Mojeremane et al.(2012)
	55◦10' N, 02◦03' W	England	grass	7.6	950	-11.4	4	441	17.6	25.1	3490	2031	0.09		81	81	Mojeremane et al.(2012)
	48◦40' N, 11◦04' E	Germany	grass	9.3	579	-71	7.1	270	20	13.5	10400	5252	10		389	389	Priemé et al.(2001)
	48◦40' N, 11◦04' E	Germany	cropland	9.3	579	-98	5.7	450	28	16.1	20800	9600	14.6		596	596	Priemé et al.(2001)
	45◦09' N, 73◦40' W	Canada	cropland		517	-79	5	374.4	21.4	17.5	6750	3606	9.8		206	206	Rochette et al.(2010)
	45◦09' N, 73◦40' W	Canada	cropland		517	-79	5	374.4	21.4	17.5	7091	3764	11.8	50	215	265	Rochette et al.(2010)
	45◦09' N, 73◦40' W	Canada	cropland		517	-78	5	374.4	21.4	17.5	6361	3425	5	100	196	296	Rochette et al.(2010)
	45◦09' N, 73◦40' W	Canada	cropland		517	-78	5	374.4	21.4	17.5	5509	3022	3.6	150	173	323	Rochette et al.(2010)
	45◦09' N, 73◦40' W	Canada	cropland		897	-64	5	374.4	21.4	17.5	9197	4720	23.3		270	270	Rochette et al.(2010)
	45◦09' N, 73◦40' W	Canada	cropland		897	-71	5	374.4	21.4	17.5	9854	5012	40.2	50	286	336	Rochette et al.(2010)
	45◦09' N, 73◦40' W	Canada	cropland		897	-65	5	374.4	21.4	17.5	7809	4094	13	100	234	334	Rochette et al.(2010)
	45◦09' N, 73◦40' W	Canada	cropland		897	-72	5	374.4	21.4	17.5	7566	3983	14.6	150	228	378	Rochette et al.(2010)
	45◦09' N, 73◦40' W	Canada	cropland		588	-79	5	374.4	21.4	17.5	6348	3419	9		195	195	Rochette et al.(2010)
	45◦09' N, 73◦40' W	Canada	cropland		588	-73	5	374.4	21.4	17.5	6215	3356	10.2	50	192	242	Rochette et al.(2010)
	45◦09' N, 73◦40' W	Canada	cropland		588	-75	5	374.4	21.4	17.5	4790	2676	7.9	100	153	253	Rochette et al.(2010)
	45◦09' N, 73◦40' W	Canada	cropland		588	-77	5	374.4	21.4	17.5	5302	2923	7.5	150	167	317	Rochette et al.(2010)
	45◦09' N, 73◦40' W	Canada	cropland		1025	-61	5	374.4	21.4	17.5	7189	3809	26.7		218	218	Rochette et al.(2010)
	45◦09' N, 73◦40' W	Canada	cropland		1025	-59	5	374.4	21.4	17.5	7043	3742	32.2	50	214	264	Rochette et al.(2010)
	45◦09' N, 73◦40' W	Canada	cropland		1025	-63	5	374.4	21.4	17.5	6105	3304	31.3	100	189	289	Rochette et al.(2010)
	45◦09' N, 73◦40' W	Canada	cropland		1025	-67	5	374.4	21.4	17.5	6434	3459	22.6	150	198	348	Rochette et al.(2010)
	41◦00' N, 82◦44' W	US	cropland					314	20.58	15.3	20800	9600	29.5		627	627	Elder and Lal (2008)
	41◦00' N, 82◦44' W	US	cropland					323	21.05	15.3	22500	10279	96.9	100	672	772	Elder and Lal (2008)
	41◦00' N, 82◦44' W	US	cropland					327	21.53	15.2	18900	8832	35.9	100	581	681	Elder and Lal (2008)
	2◦49' N, 111◦56' E	Malaysia	forest	30.9	2471	-60	3.4	447	19.6	23.4	15400	7391	1.2	103	316	419	Lulie et al.(2005;2007)
	2◦49' N, 111◦51' E	Malaysia	forest	27.4	2163	-45	3.6	478	17.7	27.2	21300	9800	0.7		360	360	Lulie et al.(2005;2007)
	2◦45' N, 111◦50' E	Malaysia	forest	33	2928	-27	3.6	446	19.9	22.6	11100	5559	3.3		245.575	245.575	Lulie et al.(2005;2007)
	2◦26' N, 115◦15' E	Indonesia	forest				4.4	465	17.8	26.1	34600	14947	13.38		573	573	Hadi et al.(2005)
	2◦26' N, 115◦15' E	Indonesia	cropland				4.4	507	15.3	33.1	13890	6756	0.247		204	204	Hadi et al.(2005)
	2◦26' N, 115◦15' E	Indonesia	cropland				4.6	574	13.2	43.5	20190	9354	2.04		215	215	Hadi et al.(2005)
	2◦17' S, 114◦01' E	Indonesia	forest	26.3	2331	-43	3.4	579	9.1	63.6	4680	2622	0.21		41	41	Jauhiainen et al.(2012)
	2◦20' S, 114◦02' E	Indonesia	forest	26	2857	-56	3	543	17	31.9	19863	9222	15.81		289	289	Jauhiainen et al.(2012)
	2◦20' S, 114◦08' E	Indonesia	forest	26	2857	-43	3.4	582	8.4	69.3	7661	4026	0.76		58	58	Jauhiainen et al.(2012)
	3◦25' S, 114◦40' E	Indonesia	cropland	27	3130	-15.1	3.8	486	9.6	50.6	9900	5032	-1.1		99	99	Inubushi et al.(2003)
	3◦25' S, 114◦40' E	Indonesia	cropland	27	3130	2.1	3.8	613	15	40.9	15400	7391	-0.37		181	181	Inubushi et al.(2003)
	3◦25' S, 114◦41' E	Indonesia	forest	27	3130	-10	3.2	486	15.9	30.6	12000	5949	-0.51		194	194	Inubushi et al.(2003)
	MAT: mean annual temperature.
	MAP: mean annual precipitation.
	WT: water table level.
	Rt: total soil respiration.
	Rh: soil heterotrophic respiration, which is assumed to be CO2 fluxes measured from bare soilsa or is estimated using the following equation adapted from Bond-Lamberty and Thomson (2010): Rh = 10e[0.22 + 0.87ln(Rt/10)].
	Nf: the inorganic nitrogen rate from chemical fertilizer.
	Nm: the gross nitrogen mineralization from soil organic matter decomposition estimated as the quotient of Rh and soil C/N ratio.
	Nmf: the total input of soil mineral nitrogen estimated as the sum of Nm and Nf.
	Source literatures of the data:
	1. Kløve B, Sveistrup TE, Hauge A (2010) Leaching of nutrients and emissions of greenhouse gases from peatland cultivation at Bodin, Northern Norway. Geoderma 154: 219-232.
	2. Grønlund A, Sveistrup TE, Søvik AK, Rasse DP, Kløve B (2006) Degradation of cultivated peat soils in northern Norway based on field scale CO2, N2O and CH4 emission measurements. Arch Agron Soil Sci 52: 149-159.
	3. Maljanen M, Komulainen VM, Hytönen J, Martikainen PJ, Laine J (2004) Carbon dioxide, nitrous oxide and methane dynamics in boreal organic agricultural soils with different soil characteristics. Soil Biol Biochem 36: 1801-1808.
	4. Maljanen M, Sigurdsson BD, Guðmundsson J, Óskarsson H, Huttunen JT, et al. (2010) Greenhouse gas balances of managed peatlands in the Nordic countries – present knowledge and gaps. Biogeosciences 7: 2711-2738.
	5. Nykänen H, Alm J, Lång K, Silvola J, Martikainen PJ (1995) Emissions of CH4, N2O and CO2 from a virgin fen and a fen drained for grassland in Finland. J Biogeography 22: 351-357.
	6. Priemé A, Christensen S (2001) Natural perturbations, drying – wetting and freezing – thawing cycles, and the emission of nitrous oxide, carbon dioxide and methane from farmed organic soils. Soil Biol Biochem 33: 2083-2091.
	7. Laine J, Silvola J, Tolonen K, Alm J, Nykänen H, et al. (1996) Effect of water-level drawdown on global climatic warming: northern peatlands. Ambio 25: 179-184.
	8. Lohila A, Minkkinen K, Aurela M, Tuovinen JP, Penttila T, et al. (2011) Greenhouse gas flux measurements in a forestry-drained peatland indicate a large carbon sink. Biogeosciences 8: 3203-3218.
	9. Berglund Ö, Berglund K (2011) Influence of water table level and soil properties on emissions of greenhouse gases from cultivated peat soil. Soil Biol Biochem 43: 923-931.
	10. Klemedtsson L, Ernfors M, Björk RG, Weslien P, Rütting T, et al. (2010) Reduction of greenhouse gas emissions by wood ash application to a picea abies (L.) karst forest on a drained organic soil. Eur J Soil Sci 61: 734-744.
	11. Petersen SO, Hoffmann CC, Schäfer CM, Blicher-Mathiesen G, Elsgaard L, et al. (2012) Annual emissions of CH4 and N2O, and ecosystem respiration, from eight organic soils in western Denmark managed by agriculture. Biogeosciences 9: 403-422.
	12. Von Arnold K, Weslien P, Nilsson M, Svensson BH, Klemedtsson L (2005a) Fluxes of CO2, CH4, and N2O from drained coniferous forests on organic soils. Forest Ecol Manage 210: 239-254.
	13. Von Arnold K, Nilsson M, Hånell B, Weslien P, Klemedtsson L (2005b) Fluxes of CO2, CH4 and N2O from deciduous forests on organic soils. Soil Biol Biochem 37: 1059-1071.
	14. Ball T, Smith KA, Moncrieff JB (2007) Effect of stand age on greenhouse gas fluxes from a Sitka spruce [Picea sitchensis (Bong.) Carr.] chronosequence on a peaty gley soil. Global Change Biol 13: 2128-2142.
	15. Mojeremane W, Rees RM, Mencuccini M (2012) The effects of site preparation practices on carbon dioxide, methane and nitrous oxide fluxes from a peaty gley soil. Forestry 85: 1-15.
	16. Rochette P, Tremblay N, Fallon E, Angers DA, Chantigny MH, et al. (2010) N2O emissions from an irrigated and non-irrigated organic soil in eastern Canada as influenced by N fertilizer addition. Eur J Soil Sci 61: 186-196.
	17. Elder JW, Lal R (2008) Tillage effects on gaseous emissions from an intensively farmed organic soil in North Central Ohio. Soil Till Res 98: 45-55.
	18. Lulie M, Hatano R, Goh KJ (2005) Soil CO2 flux from three ecosystems in tropical peatland of Sarawak, Malaysia. Tellus B 57: 1-11.
	19. Lulie M, Hatano R, Goh KJ (2007) Nitrous oxide emissions from three ecosystems in tropical peatland of Sarawak, Malaysia. Soil Sci Plant Nutr 53: 792-805.
	20. Hadi A, Inubushi K, Furukawa Y, Purnomo E, Rasmadi M, et al. (2005) Greenhouse gas emissions from tropical peatlands of Kalimantan, Indonesia. Nutr Cycl Agroecosys 71: 73-80.
	21. Jauhiainen J, Silvennoinen H, Hämäläinen R, Kusin K, Limin S, et al. (2012) Nitrous oxide fluxes from tropical peat with different disturbance history and management. Biogeosciences 9: 1337-1350.
	22. Inubushi K, Furukawa Y, Hadi A, Purnomo E, Tsuruta H (2003) Seasonal changes of CO2, CH4 and N2O fluxes in relation to land-use change in tropical peatlands located in coastal area of South Kalimantan. Chemosphere 52: 603-608.
